# Supplementary material for: Cisplatin Resistance in Epstein–Barr-Virus-Associated Gastric Carcinoma Acquired through ATM Methylation
Source: Cancers (Basel). 2021 Aug 24;13(17):4252. doi: 10.3390/cancers13174252 (PMC8428228; doi:10.3390/cancers13174252)
Supplement: Supplementary file 1 [file cancers-13-04252-s001.zip]

Archive with 1 entries (1 files):
- cancers-1339391-supplementary.pdf
